# Supplementary material for: Gallbladder disease is associated with the risk of cardiovascular disease among Uyghurs in Xinjiang: a prospective cohort study
Source: BMC Public Health. 2023 Feb 4;23:242. doi: 10.1186/s12889-023-15098-9 (PMC9898978; doi:10.1186/s12889-023-15098-9)
Supplement: Supplementary file 1 — Additional file 1: Supplementary Table S1. Overall baseline characteristics of the studypopulation for the GBD subgroup. Supplementary Table S1. should appear in the 4.1 Baseline characteristics section of thearticle. Supplementary Figure S1. Forest plot of the results of the multi-factor Cox regression analysis for CVD. Supplementary Figure S2. Kaplan–Meier estimates for cumulative CVDincidence based on the presence of GBD, hypertension, T2DM, dyslipidaemia, overweight, abdominal obesity. [file 12889_2023_15098_MOESM1_ESM.xlsx]

## Sheet: Sheet1
Supplementary Table S1. Overall baseline characteristics of the study population for the GBD subgroup
Variable	Overall	GBD	Non-GBD	ꭓ2/Z	P
N (%)	11444(100)	1178(10.29)	10266(89.71)
Age (years)	36.56±13.49	43.94±13.73	35.72±13.21	-19.93	<0.001
Male	5873(51.32)	355(30.14)	5518(53.75)	235.88	<0.001
Smoking (%)	2012(17.58)	142(12.05)	1870(18.22)	27.68	<0.001
Drinking (%)	548(4.79)	39(3.31)	509(4.96)	6.29	0.012
Exercise (%)	2046(17.88)	239(20.29)	1807(17.60)	5.2	0.023
ECG abnormality (%)	3295(28.79)	412(35.07)	2883(28.18)	24.48	<0.001
Hypertension (%)	3293(28.80)	477(40.49)	2816(27.43)	87.97	<0.001
T2DM (%)	672(5.90)	134(11.38)	538(5.24)	71.95	<0.001
Hyperbilirubinemia (%)	964(8.40)	90(7.64)	874(8.51)	1.05	0.307
Dyslipidaemia (%)	3420(29.89)	470(39.90)	2950(28.74)	62.84	<0.001
Overweight (%)	6845(59.81)	878(74.53)	5967(58.12)	118.38	<0.001
Abdominal obesity (%)	8457(73.90)	999(84.80)	7458(72.65)	143.11	<0.001
Family history of CVD (%)	1768(15.45)	248(21.05)	1520(14.81)	31.45	<0.001
TG levels (mmol/L, %)				80.97	<0.001
Low (<1.70)	7668(67.00)	717(60.87)	6951(67.71)
High (≥1.70)	3776(33.00)	461(39.13)	3315(32.29)
TC levels (mmol/L, %)				14.22	<0.001
Low (<5.20)	8515(74.41)	823(69.86)	7692(74.93)
High (≥5.20)	2929(25.59)	355(30.14)	2574(25.07)
LDL levels(mmol/L, %)				19.14	<0.001
Low (<3.40）	9749(85.19)	953(80.90)	8796(85.68)
High (≥3.40)	1695(14.81)	225(19.10)	1470(14.32)
HDL levels (mmol/L, %)				8.18	0.004
Low (≤1.00)	1042(9.11)	134(11.38)	908(8.84)
High (>1.00)	10402(90.89)	1044(88.62)	9358(91.16)
UA levels (μmol/L，%)				0.02	0.886
Low (<404.60)	11102(97.01)	1142(96.94)	9960(97.02)
High (≥404.60)	342(2.99)	36(3.06)	306(2.98)
WC (cm)	90.57±13.20	94.21±12.87	90.16±13.17	-10.78	<0.001
FBG (mmol/l)	4.93±1.68	5.06±2.04	4.91±1.63	-0.97	0.331
BMI (kg/m2)	25.62±4.58	27.18±4.65	25.45±4.54	-12.6	<0.001
TG (mmol/L)	1.67±1.26	1.81±1.35	1.66±1.25	-5.11	<0.001
TC (mmol/L)	4.66±1.88	4.71±1.15	4.65±1.95	-3.96	<0.001
UA (μmol/L)	256.51±70.87	283.81±73.52	256.82±70.55	-1.97	0.049
SCr (μmol/L)	71.79±14.55	68.51±15.09	72.17±14.44	-9.07	<0.001
TBIL (μmol/L)	10.56±6.11	10.38±5，91	10.58±6.13	-2.05	0.04
IBIL (μmol/L)	6.32±5.71	6.59±5.75	6.29±5.70	-2.08	0.038
DBIL (μmol/L)	4.54±2.38	4.47±2.63	4.55±2.35	-1.36	0.174
LDL-c (mmol/L)	2.61±0.75	2.70±0.79	2.60±0.75	-4.31	<0.001
HDL-c (mmol/L)	1.55±0.56	1.48±0.49	1.56±0.55	-5.68	<0.001
SBP (mmHg)	126.58±18.22	131.64±19.01	126.00±18.03	-10.1	<0.001
DBP (mmHg)	74.20±12.07	76.64±12.33	73.92±12.01	-7.17	<0.001
eGFR (mL/min/1.73 m2)	105.77±18.12	99.83±17.96	106.44±18.02	-12.33	<0.001
Values are presented as mean ± standard deviation or n (%). (GBD, gallbladder disease; ECG, electrocardiography; T2DM, type 2 diabetes mellitus; TG, triglyceride; TC, total cholesterol; LDL, low-density lipoprotein cholesterol; HDL, high-density lipoprotein cholesterol; UA, uric acid; WC, waist circumference; FBG, fasting blood glucose; BMI, body mass index; SCr, serum creatinine; TBIL, serum tot…
